# Supplementary material for: In Vitro Evaluation of New 5-Nitroindazolin-3-one Derivatives as Promising Agents against Trypanosoma cruzi
Source: Int J Mol Sci. 2024 Oct 16;25(20):11107. doi: 10.3390/ijms252011107 (PMC11508334; doi:10.3390/ijms252011107)
Supplement: Supplementary file 1 [file ijms-25-11107-s001.zip]

Archive with 1 entries (1 files):
- ijms-3247828-supplementary.pdf
